# Supplementary material for: Complete Chloroplast Genome Analysis of Casearia kurzii: Gene Loss at the IR Boundary and Monophyletic Evolution Within Casearia
Source: Plants (Basel). 2025 Apr 30;14(9):1356. doi: 10.3390/plants14091356 (PMC12073409; doi:10.3390/plants14091356)
Supplement: Supplementary file 1 [file plants-14-01356-s001.zip]

Archive with 5 entries (4 files):
- Supplementary material/
- Supplementary material/Table S1 Genes annotated in the chloroplast genome of four Casearia.xlsx
- Supplementary material/Table S2 Genes with introns in the C. kurzii.xls
- Supplementary material/Table S3 The distribution of SSRs in the C. kurzii cp genome in protein coding, intronic and intergenic regions.xlsx
- Supplementary material/Table S4 Genbank accession information for 14 species.docx
