# Supplementary material for: Complete Chloroplast Genome Analysis of Casearia kurzii: Gene Loss at the IR Boundary and Monophyletic Evolution Within Casearia
Source: Plants (Basel). 2025 Apr 30;14(9):1356. doi: 10.3390/plants14091356 (PMC12073409; doi:10.3390/plants14091356)
Supplement: Supplementary file 1 [file plants-14-01356-s001.zip › Supplementary material/Table S1 Genes annotated in the chloroplast genome of four Casearia.xlsx]

## Sheet: tRNAs
Genes annotated in the chloroplast genome of four Casearia
species	C. kurzii PQ400062.1	C.velutina MN078141.1	C. decandra MN078142.1	C.glomerata NC_059787.1
Number of different genes	127	131	131	123
Number of different CDS	82	86	86	80
Number of different tRNAs	37	37	37	35
Number of different rRNAs	8	8	8	8
tRNAs	trnA-UGC(2)	trnA-UGC(2)	trnA-UGC(2)	trnA-UGC(2)
	trnC-GCA	trnC-GCA	trnC-GCA	trnC-GCA
	trnD-GUC	trnD-GUC	trnD-GUC	trnD-GUC
	trnE-UUC	trnE-UUC	trnE-UUC	trnE-UUC
	trnF-GAA	trnF-GAA	trnF-GAA	trnF-GAA
	trnG-GCC	trnG-GCC	trnG-GCC	trnG-GCC
	trnG-UCC	trnG-UCC	trnG-UCC
	trnH-GUG	trnH-GUG	trnH-GUG	trnH-GUG
	trnI-CAU(2)	trnI-CAU(2)	trnI-CAU(2)	trnI-CAU(2)
	trnI-GAU(2)	trnI-GAU(2)	trnI-GAU(2)
	trnK-UUU	trnK-UUU	trnK-UUU	trnK-UUU
	trnL-CAA(2)	trnL-CAA(2)	trnL-CAA(2)	trnL-CAA(2)
	trnL-UAA	trnL-UAA	trnL-UAA	trnL-UAA
	trnL-UAG	trnL-UAG	trnL-UAG	trnL-UAG
	trnM-CAU	trnM-CAU	trnM-CAU	trnM-CAU(4)
	trnN-GUU(2)	trnN-GUU(2)	trnN-GUU(2)	trnN-GUU(2)
	trnP-UGG	trnP-UGG	trnP-UGG	trnP-UGG
	trnQ-UUG	trnQ-UUG	trnQ-UUG	trnQ-UUG
	trnR-ACG(2)	trnR-ACG(2)	trnR-ACG(2)	trnR-ACG(2)
	trnR-UCU	trnR-UCU	trnR-UCU	trnR-UCU
	trnS-GCU	trnS-GCU	trnS-GCU	trnS-GCU
	trnS-GGA	trnS-GGA	trnS-GGA	trnS-GGA
	trnS-UGA	trnS-UGA	trnS-UGA	trnS-UGA
	trnT-GGU	trnT-GGU	trnT-GGU	trnT-GGU
	trnT-UGU	trnT-UGU	trnT-UGU	trnT-UGU
	trnV-GAC(2)	trnV-GAC(2)	trnV-GAC(2)	trnV-GAC(2)
	trnV-UAC	trnV-UAC	trnV-UAC
	trnW-CCA	trnW-CCA	trnW-CCA	trnW-CCA
	trnY-GUA	trnY-GUA	trnY-GUA	trnY-GUA
	trnfM-CAU	trnfM-CAU	trnfM-CAU

## Sheet: PQ400062.1
Genes annotated in the chloroplast genome of C. kurzii
Category	Gene group	Gene name
Photosynthesis		Subunits of photosystem I	psaA,psaB,psaC,psaI,psaJ
		Subunits of photosystem II	psbA,psbB,psbC,psbD,psbE,psbF,psbH,psbI,psbJ,psbK,psbL,psbM,psbN,psbT,psbZ
		Subunits of NADH dehydrogenase	ndhA,ndhB(2),ndhC,ndhD,ndhE,ndhF,ndhG,ndhH,ndhI,ndhJ,ndhK
		Subunits of cytochrome b/f complex	petA,petB,petD,petG,petL,petN
		Subunits of ATP synthase	atpA,atpB,atpE,atpF,atpH,atpI
		Large subunit of rubisco	rbcL
Self-replication		Proteins of large ribosomal subunit	rpl14,rpl16,rpl2(2),rpl20,rpl23(2),rpl33,rpl36
		Proteins of small ribosomal subunit	rps16,rps11,rps12(2),rps14,rps15,rps18,rps19,rps2,rps3,rps4,rps7(2),rps8
		Subunits of RNA polymerase	rpoA,rpoB,rpoC1,rpoC2
		Ribosomal RNAs	rrn16(2),rrn23(2),rrn4.5(2),rrn5(2)
		Transfer RNAs	trnR-UCU,trnE-UUC,trnT-GGU,trnS-GGA,trnI-CAU(2),trnV-GAC(2),trnR-ACG(2),trnL-UAA,trnG-GCC,trnD-GUC,trnY-GUA,trnP-UGG,trnM-CAU,trnL-CAA(2),trnS-GCU,trnW-CCA,trnF-GAA,trnT-UGU,trnS-UGA,trnV-UAC,trnG-UCC,trnL-UAG,trnI-GAU(2),trnH-GUG,trnfM-CAU,trnQ-UUG,trnN-GUU(2),trnK-UUU,trnA-UGC(2),trnC-GCA
Other genes		Maturase	matK
		Protease	clpP
		Envelope membrane protein	cemA
		Acetyl-CoA carboxylase	accD
		c-type cytochrome synthesis gene	ccsA
		Open reading frames(ORF,ycf)	ycf1,ycf2(2),ycf3,ycf4

## Sheet: MN078141.1
		Genes annotated in the chloroplast genome of C. velutina
Category	Gene group	Gene name
Photosynthesis		Subunits of photosystem I	psaB,psaA,psaI,psaJ,psaC
		Subunits of photosystem II	psbA,psbK,psbI,psbM,psbD,psbC,psbZ,psbJ,psbL,psbF,psbE,psbB,psbT,psbN,psbH
		Subunits of NADH dehydrogenase	ndhJ,ndhK,ndhC,ndhB(2),ndhF,ndhD,ndhE,ndhG,ndhI,ndhA,ndhH
		Subunits of cytochrome b/f complex	petN,petA,petL,petG,petB,petD
		Subunits of ATP synthase	atpA,atpF,atpH,atpI,atpE,atpB
		Large subunit of rubisco	rbcL
Self-replication		Proteins of large ribosomal subunit	rpl33,rpl20,rpl36,rpl14,rpl16,rpl22,rpl2(2),rpl23(2)
		Proteins of small ribosomal subunit	rps12(2),rps2,rps14,rps4,rps18,rps11,rps8,rps3,rps19(2),rps7(2),rps15
		Subunits of RNA polymerase	rpoC2,rpoC1,rpoB,rpoA
		Ribosomal RNAs	rrn16S(2),rrn23S(2),rrn4.5S(2),rrn5S(2)
		Transfer RNAs	trnR-UCU,trnE-UUC,trnT-GGU,trnS-GGA,trnI-CAU(2),trnV-GAC(2),trnR-ACG(2),trnL-UAA,trnG-GCC,trnD-GUC,trnY-GUA,trnP-UGG,trnM-CAU,trnL-CAA(2),trnS-GCU,trnW-CCA,trnF-GAA,trnT-UGU,trnS-UGA,trnV-UAC,trnG-UCC,trnL-UAG,trnI-GAU(2),trnH-GUG,trnfM-CAU,trnQ-UUG,trnN-GUU(2),trnK-UUU,trnA-UGC(2),trnC-GCA
Other genes		Maturase	matK
		Protease	clpP
		Envelope membrane protein	cemA
		Acetyl-CoA carboxylase	accD
		c-type cytochrome synthesis gene	ccsA
		Open reading frames(ORF,ycf)	ycf1(2),ycf15(2),ycf3,ycf4,ycf2(2)

## Sheet: MN078142.1
Genes annotated in the chloroplast genome of C. decandra
Category	Gene group	Gene name
Photosynthesis		Subunits of photosystem I	psaB,psaA,psaI,psaJ,psaC
		Subunits of photosystem II	psbA,psbK,psbI,psbM,psbD,psbC,psbZ,psbJ,psbL,psbF,psbE,psbB,psbT,psbN,psbH
		Subunits of NADH dehydrogenase	ndhJ,ndhK,ndhC,ndhB(2),ndhF,ndhD,ndhE,ndhG,ndhI,ndhA,ndhH
		Subunits of cytochrome b/f complex	petN,petA,petL,petG,petB,petD
		Subunits of ATP synthase	atpA,atpF,atpH,atpI,atpE,atpB
		Large subunit of rubisco	rbcL
Self-replication		Proteins of large ribosomal subunit	rpl33,rpl20,rpl36,rpl14,rpl16,rpl22,rpl2(2),rpl23(2)
		Proteins of small ribosomal subunit	rps12(2),rps2,rps14,rps4,rps18,rps11,rps8,rps3,rps19(2),rps7(2),rps15
		Subunits of RNA polymerase	rpoC2,rpoC1,rpoB,rpoA
		Ribosomal RNAs	rrn16S(2),rrn23S(2),rrn4.5S(2),rrn5S(2)
		Transfer RNAs	trnR-UCU,trnE-UUC,trnT-GGU,trnS-GGA,trnI-CAU(2),trnV-GAC(2),trnR-ACG(2),trnL-UAA,trnG-GCC,trnD-GUC,trnY-GUA,trnP-UGG,trnM-CAU,trnL-CAA(2),trnS-GCU,trnW-CCA,trnF-GAA,trnT-UGU,trnS-UGA,trnV-UAC,trnG-UCC,trnL-UAG,trnI-GAU(2),trnH-GUG,trnfM-CAU,trnQ-UUG,trnN-GUU(2),trnK-UUU,trnA-UGC(2),trnC-GCA
Other genes		Maturase	matK
		Protease	clpP
		Envelope membrane protein	cemA
		Acetyl-CoA carboxylase	accD
		c-type cytochrome synthesis gene	ccsA
		Open reading frames(ORF,ycf)	ycf1(2),ycf2(2),ycf3,ycf4,ycf15(2)

## Sheet: NC_059787.1
Genes annotated in the chloroplast genome of C. glomerata
Category	Gene group	Gene name
Photosynthesis		Subunits of photosystem I	psaB,psaA,psaI,psaJ,psaC
		Subunits of photosystem II	psbA,psbK,psbI,psbM,psbD,psbC,psbZ,psbJ,psbL,psbF,psbE,psbB,psbN,psbH
		Subunits of NADH dehydrogenase	ndhJ,ndhK,ndhC,ndhB(2),ndhF,ndhD,ndhE,ndhG,ndhI,ndhA,ndhH
		Subunits of cytochrome b/f complex	petN,petA,petL,petG,petB,petD
		Subunits of ATP synthase	atpA,atpF,atpH,atpI,atpE,atpB
		Large subunit of rubisco	rbcL
Self-replication		Proteins of large ribosomal subunit	rpl33,rpl20,rpl36,rpl14,rpl16,rpl22,rpl2(2),rpl23(2)
		Proteins of small ribosomal subunit	rps12(2),rps19(2),rps2,rps14,rps4,rps18,rps11,rps8,rps3,rps15
		Subunits of RNA polymerase	rpoC2,rpoC1,rpoB,rpoA
		Ribosomal RNAs	rrn16S(2),rrn23S(2),rrn4.5S(2),rrn5S(2)
		Transfer RNAs	trnR-UCU,trnE-UUC,trnT-GGU,trnS-GGA,trnV-GAC(2),trnR-ACG(2),trnL-UAA,trnG-GCC,trnD-GUC,trnY-GUA,trnP-UGG,trnM-CAU,trnL-CAA(2),trnS-GCU,trnW-CCA,trnF-GAA,trnT-UGU,trnS-UGA,trnL-UAG,trnH-GUG,trnQ-UUG,trnN-GUU(2),trnK-UUU,trnA-UGC(2),trnC-GCA,trnI-CAU(2)
Other genes		Maturase	matK
		Protease	clpP
		Envelope membrane protein	cemA
		Acetyl-CoA carboxylase	accD
		c-type cytochrome synthesis gene	ccsA
		Open reading frames(ORF,ycf)	ycf1,ycf2(2),ycf3,ycf4
