# Supplementary material for: Complete Chloroplast Genome Analysis of Casearia kurzii: Gene Loss at the IR Boundary and Monophyletic Evolution Within Casearia
Source: Plants (Basel). 2025 Apr 30;14(9):1356. doi: 10.3390/plants14091356 (PMC12073409; doi:10.3390/plants14091356)
Supplement: Supplementary file 1 [file plants-14-01356-s001.zip › Supplementary material/Table S2 Genes with introns in the C. kurzii.xls]

Gene	Domain	Exon-pos	Exon-len	Intron-len
atpF	LSC	11088-11497.12246-12390.	410.145.	748-	CK1.Fastplast_FULLCP.15
clpP	LSC	70948-71181.71835-72126.72978-73048.	234.292.71.	653-851-	CK1.Fastplast_FULLCP.27
ndhA	SSC	122481-123025.124200-124752.	545.553.	1174-	CK1.Fastplast_FULLCP.34
ndhB	IRB	96643-97398.98081-98857.	756.777.	682-	CK1.Fastplast_FULLCP.38
ndhB	IRA	144948-145724.146407-147162.	777.756.	682-	CK1.Fastplast_FULLCP.42
petB	LSC	75994-75999.76798-77439.	6.642.	798-	CK1.Fastplast_FULLCP.66
petD	LSC	77669-77676.78529-79018.	8.490.	852-	CK1.Fastplast_FULLCP.70
rpl16	LSC	82645-83043.84185-84193.	399.9.	1141-	CK1.Fastplast_FULLCP.124
rpl2	IRB	86059-86492.87176-87572.	434.397.	683-	CK1.Fastplast_FULLCP.128
rpl2	IRA	156233-156629.157313-157746.	397.434.	683-	CK1.Fastplast_FULLCP.132
rpoC1	LSC	20598-22208.22953-23384.	1611.432.	744-	CK1.Fastplast_FULLCP.150
rps12	-	99698-99724.100261-100491.70645-70758.	27.231.114.	28939-536-	CK1.Fastplast_FULLCP.160
rps12	-	70645-70758.143314-143545.144082-144107.	114.232.26.	72555-536-	CK1.Fastplast_FULLCP.167
trnA-UGC	IRB	105533-105570.106370-106404.	38.35.	799-	CK1.Fastplast_FULLCP.208
trnA-UGC	IRA	137401-137435.138235-138272.	35.38.	799-	CK1.Fastplast_FULLCP.212
trnG-UCC	LSC	8071-8093.8791-8838.	23.48.	697-	CK1.Fastplast_FULLCP.226
trnI-GAU	IRB	104447-104483.105441-105475.	37.35.	957-	CK1.Fastplast_FULLCP.236
trnI-GAU	IRA	138330-138364.139322-139358.	35.37.	957-	CK1.Fastplast_FULLCP.240
trnK-UUU	LSC	1672-1706.4282-4318.	35.37.	2575-	CK1.Fastplast_FULLCP.244
trnL-UAA	LSC	47185-47219.47789-47838.	35.50.	569-	CK1.Fastplast_FULLCP.252
trnV-UAC	LSC	51688-51724.52334-52372.	37.39.	609-	CK1.Fastplast_FULLCP.288
ycf3	LSC	42863-43015.43717-43946.44672-44795.	153.230.124.	701-725-	CK1.Fastplast_FULLCP.304
