# Supplementary material for: Complete Chloroplast Genome Analysis of Casearia kurzii: Gene Loss at the IR Boundary and Monophyletic Evolution Within Casearia
Source: Plants (Basel). 2025 Apr 30;14(9):1356. doi: 10.3390/plants14091356 (PMC12073409; doi:10.3390/plants14091356)
Supplement: Supplementary file 1 [file plants-14-01356-s001.zip › Supplementary material/Table S3 The distribution of SSRs in the C. kurzii cp genome in protein coding, intronic and intergenic regions.xlsx]

## Sheet: Sheet1
Table S2 The distribution of SSRs in the C. kurzii cp genome in protein coding, intronic and intergenic regions
SSR nr.	SSR type	SSR type	SSR size	start	end	Position
1	p1	(T)10	10	71	80	IGS
2	p1	(T)11	11	308	318	IGS
3	c	(T)10agcctaaaccagcctaagtatacggatatgatg(A)10	53	6110	6162	IGS
4	p1	(T)10	10	7346	7355	IGS
5	c	(T)10atgaccaagagatgtgaaag(A)15	45	8994	9038	IGS
6	p1	(T)15	15	11043	11057	IGS
7	p1	(T)10	10	11632	11641	atpF-intron
8	p1	(A)12	12	13215	13226	IGS
9	p1	(T)10	10	14036	14045	IGS
10	p1	(T)12	12	16023	16034	IGS
11	p1	(T)13	13	18274	18286	rpoC2
12	p1	(T)11	11	20702	20712	rpoC1
13	p1	(A)10	10	22300	22309	rpoC1-intron
14	p1	(T)12	12	25978	25989	rpoB
15	p1	(T)10	10	27060	27069	IGS
16	p1	(A)15	15	27595	27609	IGS
17	p1	(T)15	15	27977	27991	IGS
18	p1	(T)10	10	30351	30360	IGS
19	p1	(A)12	12	32228	32239	IGS
20	p1	(T)11	11	35445	35455	IGS
21	p1	(A)12	12	36916	36927	IGS
22	p1	(T)10	10	47960	47969	IGS
23	p1	(T)10	10	51679	51688	IGS
24	p1	(T)12	12	54941	54952	IGS
25	p1	(T)10	10	55180	55189	IGS
26	p1	(A)10	10	57558	57567	IGS
27	p1	(A)10	10	59339	59348	IGS
28	p1	(A)11	11	61458	61468	cemA
29	p1	(T)11	11	63555	63565	IGS
30	p1	(T)10	10	64358	64367	IGS
31	p1	(A)10	10	67553	67562	IGS
32	c	(T)10c(T)11	22	68038	68059	IGS
33	p1	(T)11	11	70362	70372	IGS
34	p1	(T)10	10	71487	71496	clpP-intron
35	p1	(A)11	11	75618	75628	IGS
36	p1	(T)11	11	77910	77920	petD-intron
37	p1	(A)12	12	79229	79240	IGS
38	p1	(T)14	14	83360	83373	rpl16-intron
39	p1	(T)13	13	84271	84283	IGS
40	c	(T)10ctatttattatatatatcataattctattatattata(T)12	59	85590	85648	IGS
41	p1	(T)10	10	86016	86025	IGS
42	p1	(T)11	11	98913	98923	IGS
43	p1	(A)12	12	109963	109974	IGS
44	p1	(T)11	11	112861	112871	IGS
45	p1	(T)11	11	114652	114662	ndhF
46	p1	(T)10	10	116498	116507	IGS
47	p1	(T)10	10	118247	118256	IGS
48	p1	(T)11	11	123481	123491	ndhA-intron
49	p1	(A)10	10	123599	123608	ndhA-intron
50	c	(A)10taataataaaaaaaaagactcttcaaattaacgagtttttgactctcgaatattcaactggctaattaattttttataacgtactcca(T)10	108	126027	126134	IGS
51	p1	(T)10	10	129692	129701	ycf1
52	p1	(A)11	11	130934	130944	ycf1
53	p1	(T)12	12	133831	133842	IGS
54	p1	(A)11	11	144882	144892	IGS
55	p1	(A)10	10	157780	157789	IGS
